# Supplementary material for: Adverse pregnancy outcomes in women with diabetes-related microvascular disease and risks of disease progression in pregnancy: A systematic review and meta-analysis
Source: PLoS Med. 2021 Nov 22;18(11):e1003856. doi: 10.1371/journal.pmed.1003856 (PMC8654151; doi:10.1371/journal.pmed.1003856)
Supplement: S8 Appendix — (XLSX) [file pmed.1003856.s008.xlsx]

## Sheet: Retinopathy
Study	Analysis	Risk	No risk	Outcome	No outcome	a	b	c	d	Total
Rosenn 1992	All	Retinopathy	No retinopathy	Progression of retinopathy	No progression	33	43	18	60	154
Ayed 1992	All	Retinopathy	No retinopathy	Progression of retinopathy	No progression	7	14	6	66	93
Chew 1995	All	Retinopathy	No retinopathy	Progression of retinopathy	No progression	30	71	4	35	140
Axer-Siegel 1996	All	Retinopathy	No retinopathy	Progression of retinopathy	No progression	24	3	10	28	55
Lovestam-Adrian 1997	All	Retinopathy	No retinopathy	Progression of retinopathy	No progression	8	18	10	29	65
Mcelvy 2001	All	Retinopathy	No retinopathy	Progression of retinopathy	No progression	38	81	21	65	205
Maayah 2001	All	Retinopathy	No retinopathy	Progression of retinopathy	No progression	10	25	0	25	60
Lauszus 2003	All	Retinopathy	No retinopathy	Progression of retinopathy	No progression	10	49	15	27	101
Rahman 2007	All	Retinopathy	No retinopathy	Progression of retinopathy	No progression	11	21	2	20	54
Arun 2008	All	Retinopathy	No retinopathy	Progression of retinopathy	No progression	4	0	11	43	58
Rasmussen 2010	All	Retinopathy	No retinopathy	Progression of retinopathy	No progression	3	8	8	61	80
Ringholm 2011	All	Retinopathy	No retinopathy	Progression of retinopathy	No progression	15	39	7	27	88
Egan 2015	All	Retinopathy	No retinopathy	Progression of retinopathy	No progression	55	16	82	32	185
Bhattacharyya 1999	All	Retinopathy	No retinopathy	Progression of retinopathy	No progression	0	9	0	31	40
Toda 2016	All	Retinopathy	No retinopathy	Progression of retinopathy	No progression	11	10	5	67	93
Bourry 2021	All	Retinopathy	No retinopathy	Progression of retinopathy	No progression	24	127	85	263	499
Rosenn 1992	T1DM	Retinopathy	No retinopathy	Progression of retinopathy	No progression	33	43	18	60	154
Chew 1995	T1DM	Retinopathy	No retinopathy	Progression of retinopathy	No progression	30	71	4	35	140
Axer-Siegel 1996	T1DM	Retinopathy	No retinopathy	Progression of retinopathy	No progression	24	3	10	28	55
Lovestam-Adrian 1997	T1DM	Retinopathy	No retinopathy	Progression of retinopathy	No progression	8	18	10	29	65
Mcelvy 2001	T1DM	Retinopathy	No retinopathy	Progression of retinopathy	No progression	38	81	21	65	205
Maayah 2001	T1DM	Retinopathy	No retinopathy	Progression of retinopathy	No progression	10	25	0	25	60
Lauszus 2003	T1DM	Retinopathy	No retinopathy	Progression of retinopathy	No progression	10	49	15	27	101
Rahman 2007	T1DM	Retinopathy	No retinopathy	Progression of retinopathy	No progression	11	21	2	20	54
Arun 2008	T1DM	Retinopathy	No retinopathy	Progression of retinopathy	No progression	4	0	11	43	58
Ringholm 2011	T1DM	Retinopathy	No retinopathy	Progression of retinopathy	No progression	15	39	7	27	88
Bourry 2021	T1DM	Retinopathy	No retinopathy	Progression of retinopathy	No progression	24	127	85	263	499
Chew 1995	Bias	Retinopathy	No retinopathy	Progression of retinopathy	No progression	30	71	4	35	140
Axer-Siegel 1996	Bias	Retinopathy	No retinopathy	Progression of retinopathy	No progression	24	3	10	28	55
Lovestam-Adrian 1997	Bias	Retinopathy	No retinopathy	Progression of retinopathy	No progression	8	18	10	29	65
Mcelvy 2001	Bias	Retinopathy	No retinopathy	Progression of retinopathy	No progression	38	81	21	65	205
Ringholm 2011	Bias	Retinopathy	No retinopathy	Progression of retinopathy	No progression	15	39	7	27	88
Bourry 2021	Bias	Retinopathy	No retinopathy	Progression of retinopathy	No progression	24	127	85	263	499
Chew 1995	All	Nephropathy	No nephropathy	Progression of retinopathy	No progression	8	11	23	87	129
Mcelvy 2001	All	Nephropathy	No nephropathy	Progression of retinopathy	No progression	12	20	47	126	205
Ringholm 2011	All	Nephropathy	No nephropathy	Progression of retinopathy	No progression	1	5	3	7	16
Bourry 2021	All	Nephropathy	No nephropathy	Progression of retinopathy	No progression	11	27	98	363	499
Chew 1995	T1DM	Nephropathy	No nephropathy	Progression of retinopathy	No progression	8	11	23	87	129
Mcelvy 2001	T1DM	Nephropathy	No nephropathy	Progression of retinopathy	No progression	12	20	47	126	205
Ringholm 2011	T1DM	Nephropathy	No nephropathy	Progression of retinopathy	No progression	1	5	3	7	16
Bourry 2021	T1DM	Nephropathy	No nephropathy	Progression of retinopathy	No progression	11	27	98	363	499
Chew 1995	Bias	Nephropathy	No nephropathy	Progression of retinopathy	No progression	8	11	23	87	129
Mcelvy 2001	Bias	Nephropathy	No nephropathy	Progression of retinopathy	No progression	12	20	47	126	205
Ringholm 2011	Bias	Nephropathy	No nephropathy	Progression of retinopathy	No progression	1	5	3	7	16
Bourry 2021	Bias	Nephropathy	No nephropathy	Progression of retinopathy	No progression	11	27	98	363	499
Rosenn 1992	All	Background/pre-proliferative retinopathy	No retinopathy	Progression of retinopathy	No progression	28	40	18	60	146
Chen 1994	All	Background/pre-proliferative retinopathy	No retinopathy	Progression of retinopathy	No progression	4	8	5	1	18
Chew 1995	All	Background/pre-proliferative retinopathy	No retinopathy	Progression of retinopathy	No progression	22	41	12	65	140
Maayah 2001	All	Background/pre-proliferative retinopathy	No retinopathy	Progression of retinopathy	No progression	3	17	0	25	45
Rosenn 1993	T1DM	Background/pre-proliferative retinopathy	No retinopathy	Progression of retinopathy	No progression	28	40	18	60	146
Chew 1995	T1DM	Background/pre-proliferative retinopathy	No retinopathy	Progression of retinopathy	No progression	22	41	12	65	140
Maayah 2001	T1DM	Background/pre-proliferative retinopathy	No retinopathy	Progression of retinopathy	No progression	3	17	0	25	45
Chew 1995	Bias	Background/pre-proliferative retinopathy	No retinopathy	Progression of retinopathy	No progression	22	41	12	65	140
Rosenn 1994	All	Proliferative retinopathy	Background/pre-proliferative retinopathy	Progression of retinopathy	No progression	5	3	28	40	76
Chen 1994	All	Proliferative retinopathy	Background/pre-proliferative retinopathy	Progression of retinopathy	No progression	1	1	4	8	14
Mcelvy 2001	All	Proliferative retinopathy	Background/pre-proliferative retinopathy	Progression of retinopathy	No progression	10	15	28	66	119
Maayah 2001	All	Proliferative retinopathy	Background/pre-proliferative retinopathy	Progression of retinopathy	No progression	5	3	3	17	28
Lauszus 2003	All	Proliferative retinopathy	Background/pre-proliferative retinopathy	Progression of retinopathy	No progression	1	10	9	41	61
Rahman 2007	All	Proliferative retinopathy	Background/pre-proliferative retinopathy	Progression of retinopathy	No progression	7	5	4	16	32
Ringholm 2011	All	Proliferative retinopathy	Background/pre-proliferative retinopathy	Progression of retinopathy	No progression	2	5	13	34	54
Rosenn 1995	T1DM	Proliferative retinopathy	Background/pre-proliferative retinopathy	Progression of retinopathy	No progression	5	3	28	40	76
Mcelvy 2001	T1DM	Proliferative retinopathy	Background/pre-proliferative retinopathy	Progression of retinopathy	No progression	10	15	28	66	119
Maayah 2001	T1DM	Proliferative retinopathy	Background/pre-proliferative retinopathy	Progression of retinopathy	No progression	5	3	3	17	28
Lauszus 2003	T1DM	Proliferative retinopathy	Background/pre-proliferative retinopathy	Progression of retinopathy	No progression	1	10	24	66	101
Rahman 2007	T1DM	Proliferative retinopathy	Background/pre-proliferative retinopathy	Progression of retinopathy	No progression	7	5	4	16	32
Ringholm 2011	T1DM	Proliferative retinopathy	Background/pre-proliferative retinopathy	Progression of retinopathy	No progression	2	5	13	34	54
Mcelvy 2001	Bias	Proliferative retinopathy	Background/pre-proliferative retinopathy	Progression of retinopathy	No progression	10	15	28	66	119
Ringholm 2011	Bias	Proliferative retinopathy	Background/pre-proliferative retinopathy	Progression of retinopathy	No progression	2	5	13	34	54
Rasmussen 2010	All	Macular oedema	No macular oedema	Progression of retinopathy/new onset retinopathy	No progression	0	2	11	67	80
Ringholm 2011	All	Macular oedema	No macular oedema	Progression of retinopathy/new onset retinopathy	No progression	4	8	18	58	88
Ringholm 2011	T1DM	Macular oedema	No macular oedema	Progression of retinopathy/new onset retinopathy	No progression	4	8	18	58	88
Ringholm 2011	Bias	Macular oedema	No macular oedema	Progression of retinopathy/new onset retinopathy	No progression	4	8	18	58	88
Rahman 2007	All	Previous photocoagulation	Never had retinal laser treatment	Progression of retinopathy/new onset retinopathy	No progression	1	3	12	38	54
Bhattacharyya 1999	All	Previous photocoagulation	Never had retinal laser treatment	Progression of retinopathy/new onset retinopathy	No progression	0	4	0	26	30
Toda 2016	All	Previous photocoagulation	Never had retinal laser treatment	Progression of retinopathy/new onset retinopathy	No progression	3	6	13	71	93
Bourry 2021	All	Previous photocoagulation	Never had retinal laser treatment	Progression of retinopathy/new onset retinopathy	No progression	2	29	107	361	499
Rahman 2007	T1DM	Previous photocoagulation	Never had retinal laser treatment	Progression of retinopathy/new onset retinopathy	No progression	1	3	12	38	54
Bourry 2021	T1DM	Previous photocoagulation	Never had retinal laser treatment	Progression of retinopathy/new onset retinopathy	No progression	2	29	107	361	499
Bourry 2021	Bias	Previous photocoagulation	Never had retinal laser treatment	Progression of retinopathy/new onset retinopathy	No progression	2	29	107	361	499
Mcelvy 2001	All	Caucasian	Non-Caucasian	Progression of retinopathy/new onset retinopathy	No progression	55	127	4	19	205
Egan 2015	All	Caucasian	Non-Caucasian	Progression of retinopathy/new onset retinopathy	No progression	46	2	128	9	185
Mcelvy 2001	T1DM	Caucasian	Non-Caucasian	Progression of retinopathy/new onset retinopathy	No progression	55	127	4	19	205
Mcelvy 2001	Bias	Caucasian	Non-Caucasian	Progression of retinopathy/new onset retinopathy	No progression	55	127	4	19	205
Chew 1995	All	Nulliparous	Multiparous	Progression of retinopathy/new onset retinopathy	No progression	15	30	19	76	140
Miodovnik 1996	All	Nulliparous	Multiparous	Progression of retinopathy/new onset retinopathy	No progression	10	3	78	45	136
Mcelvy 2001	All	Nulliparous	Multiparous	Progression of retinopathy/new onset retinopathy	No progression	34	64	25	82	205
Bourry 2021	All	Nulliparous	Multiparous	Progression of retinopathy/new onset retinopathy	No progression	65	183	44	207	499
Chew 1995	T1DM	Nulliparous	Multiparous	Progression of retinopathy/new onset retinopathy	No progression	15	30	19	76	140
Miodovnik 1996	T1DM	Nulliparous	Multiparous	Progression of retinopathy/new onset retinopathy	No progression	10	3	78	45	136
Mcelvy 2001	T1DM	Nulliparous	Multiparous	Progression of retinopathy/new onset retinopathy	No progression	34	64	25	82	205
Bourry 2021	T1DM	Nulliparous	Multiparous	Progression of retinopathy/new onset retinopathy	No progression	65	183	44	207	499
Chew 1995	Bias	Nulliparous	Multiparous	Progression of retinopathy/new onset retinopathy	No progression	15	30	19	76	140
Miodovnik 1996	Bias	Nulliparous	Multiparous	Progression of retinopathy/new onset retinopathy	No progression	10	3	78	45	136
Mcelvy 2001	Bias	Nulliparous	Multiparous	Progression of retinopathy/new onset retinopathy	No progression	34	64	25	82	205
Bourry 2021	Bias	Nulliparous	Multiparous	Progression of retinopathy/new onset retinopathy	No progression	65	183	44	207	499
Chew 1995	All	Smoker	Non-smoker	Progression of retinopathy/new onset retinopathy	No progression	10	16	24	90	140
Biesenbach 1999	All	Smoker	Non-smoker	Progression of retinopathy/new onset retinopathy	No progression	4	3	2	3	12
Temple 2001	All	Smoker	Non-smoker	Progression of retinopathy/new onset retinopathy	No progression	5	4	42	128	179
Larsen 2005	All	Smoker	Non-smoker	Progression of retinopathy/new onset retinopathy	No progression	1	6	13	25	45
Rasmussen 2010	All	Smokers	Non-smoker	Progression of retinopathy/new onset retinopathy	No progression	4	7	11	58	80
Chew 1995	T1DM	Smoker	Non-smoker	Progression of retinopathy/new onset retinopathy	No progression	10	16	24	90	140
Biesenbach 1999	T1DM	Smoker	Non-smoker	Progression of retinopathy/new onset retinopathy	No progression	4	3	2	3	12
Temple 2001	T1DM	Smoker	Non-smoker	Progression of retinopathy/new onset retinopathy	No progression	5	4	42	128	179
Larsen 2005	T1DM	Smoker	Non-smoker	Progression of retinopathy/new onset retinopathy	No progression	1	6	13	25	45
Rasmussen 2010	T1DM	Smoker	Non-smoker	Progression of retinopathy/new onset retinopathy	No progression	4	7	11	58	80
Chew 1995	Bias	Smoker	Non-smoker	Progression of retinopathy/new onset retinopathy	No progression	10	16	24	90	140
Larsen 2005	Bias	Smoker	Non-smoker	Progression of retinopathy/new onset retinopathy	No progression	1	6	13	25	45

## Sheet: Nephropathy
RISK
Not sufficient papers in any category
