# Supplementary material for: Adverse pregnancy outcomes in women with diabetes-related microvascular disease and risks of disease progression in pregnancy: A systematic review and meta-analysis
Source: PLoS Med. 2021 Nov 22;18(11):e1003856. doi: 10.1371/journal.pmed.1003856 (PMC8654151; doi:10.1371/journal.pmed.1003856)
Supplement: S9 Appendix — (XLSX) [file pmed.1003856.s009.xlsx]

## Sheet: all data
Study ID	Analysis	Risk -	Outcome +	a	b	c	d	TOTAL
Kimmerle 1995	All	Nephropathy	Caesarean delivery	31	5	71	39	146
Miodovnik 1996	All	Nephropathy	Caesarean delivery	35	11	94	42	182
Klemetti 2016	All	Nephropathy	Caesarean delivery	104	4	702	284	1094
Lepercq 2010	All	Nephropathy	Caesarean delivery	21	2	127	59	209
Biesenbach 2000	All	Nephropathy	Caesarean delivery	6	4	18	12	40
Dodesini 2009	All	Retinopathy	Caesarean delivery	11	0	4	14	29
Lepercq 2011	All	Retinopathy	Caesarean delivery	58	21	90	40	115
Hopp 1995	All	Retinopathy &/or nephropathy	Caesarean delivery	70	2	42	29	143
Zhu 1997	All	Retinopathy &/or nephropathy	Caesarean delivery	53	23	124	282	482
Biesenbach 2001	All	Retinopathy &/or nephropathy	Caesarean delivery	6	4	18	12	40
Dodesini 2010	All	Retinopathy &/or nephropathy	Caesarean delivery	11	0	4	14	29
Haeri 2008	All	Retinopathy &/or nephropathy	Caesarean delivery	21	3	110	71	205
Durackova 2017	All	Retinopathy &/or nephropathy	Caesarean delivery	49	6	43	20	118
Miodovnik 1997	All	Nephropathy	PET	30	16	12	124	182
Ekbom 2001	All	Nephropathy	PET	7	4	23	206	240
Howarth 2007	All	Nephropathy	PET	16	22	3	97	138
Nielsen 2009	All	Nephropathy	PET	3	4	7	103	117
Ringholm 2011	All	Nephropathy	PET	4	3	2	75	84
Young 2011	All	Nephropathy	PET	7	4	2	30	43
Themeli 2012	All	Nephropathy	PET	5	11	3	61	80
Combs 1993	All	Nephropathy	PET	29	33	38	211	311
Klemetti 2017	All	Nephropathy	PET	52	56	208	778	1094
Biesenbach 2002	All	Nephropathy	PET	6	4	2	28	40
Lauszus 2001	All	Nephropathy	PET	7	7	5	55	74
Norgaard 2018	All	Nephropathy	PET	13	25	27	429	494
Hanson 1998	All	Retinopathy	PET	21	106	32	303	462
Howarth 2008	All	Retinopathy	PET	11	38	8	81	138
Ringholm 2011	All	Retinopathy	PET	6	43	0	35	84
Hiilesmaa 2000	All	Retinopathy	PET	35	150	44	387	616
Klemetti 2018	All	Retinopathy	PET	44	77	216	757	1094
Castiglioni 2014	All	Retinopathy	PET	7	88	20	176	291
Lauszus 2002	All	Retinopathy	PET	19	58	5	55	137
Norgaard 2019	All	Retinopathy	PET	22	104	18	350	494
Biesenbach 2003	All	Retinopathy &/or nephropathy	PET	6	4	2	28	40
Howarth 2009	All	Retinopathy &/or nephropathy	PET	12	39	7	80	138
Patel 2013	All	Retinopathy &/or nephropathy	PET	11	9	3	14	37
Garner 1990	All	Retinopathy &/or nephropathy	PET	3	7	30	294	334
Haeri 2009	All	Retinopathy &/or nephropathy	PET	10	14	10	171	205
Temple 2006	All	Retinopathy &/or nephropathy	PET	6	16	25	196	243
Samii 2019	All	Retinopathy &/or nephropathy	PET	5	35	2	147	189
Durackova 2018	All	Retinopathy &/or nephropathy	PET	27	28	12	51	118
Gutaj 2017	All	Retinopathy &/or nephropathy	PET	12	29	4	120	165
Lauszus 2003	All	Retinopathy	PIH	2	58	1	76	137
Hiilesmaa 2001	All	Retinopathy	PIH	21	164	49	382	616
Klemetti 2019	All	Retinopathy	PIH	28	93	192	781	1094
Hanson 1999	All	Retinopathy	PIH	16	111	22	313	462
Norgaard 2020	All	Retinopathy	PIH	13	113	26	342	494
Miodovnik 1998	All	Nephropathy	PIH	30	16	26	110	182
Combs 1994	All	Nephropathy	PIH	32	30	62	187	311
Klemetti 2020	All	Nephropathy	PIH	22	86	135	851	1094
Themeli 2012	All	Nephropathy	PIH	0	3	8	69	80
Lauszus 2004	All	Nephropathy	PIH	1	6	1	76	84
Norgaard 2021	All	Nephropathy	PIH	2	36	37	419	494
Abe 2012	All	Retinopathy &/or nephropathy	PIH	25	106	8	323	462
Gutaj 2017	All	Retinopathy &/or nephropathy	PIH	1	40	7	117	165
Axer-Siegel 1996	All	Retinopathy	Congenital anomaly	4	18	0	38	60
Bell 2012	All	Retinopathy	Congenital anomaly	24	277	85	1308	1694
Hoshi 1991	All	Retinopathy	Congenital anomaly	5	35	5	115	160
Kimmerle 1996	All	Nephropathy	Congenital anomaly	2	34	1	109	146
Miodovnik 1999	All	Nephropathy	Congenital anomaly	5	41	8	128	182
Biesenbach 2004	All	Nephropathy	Congenital anomaly	1	9	0	30	40
Ekbom 2002	All	Nephropathy	Congenital anomaly	1	10	6	223	240
Themeli 2012	All	Nephropathy	Congenital anomaly	1	2	7	70	80
Bell 2012	All	Nephropathy	Congenital anomaly	10	59	110	1609	1788
Bell 2012	All	Neuropathy	Congenital anomaly	2	28	118	1640	1788
Biesenbach 2005	All	Retinopathy &/or nephropathy	Congenital anomaly	1	9	0	30	40
Samii 2020	All	Retinopathy &/or nephropathy	Congenital anomaly	11	26	41	111	189
Durackova 2019	All	Retinopathy &/or nephropathy	Congenital anomaly	18	37	17	46	118
Miodovnik 2000	All	Nephropathy	LGA	10	36	55	81	182
Nielsen 2010	All	Nephropathy	LGA	1	6	55	55	117
Damm 2013	All	Nephropathy	LGA	2	14	11	14	41
Zhu 1998	All	Retinopathy	LGA	13	53	46	370	482
Campos 2004	All	Retinopathy	LGA	2	2	6	6	16
Hoshi 1991	All	Retinopathy	LGA	3	32	33	80	148
Biesenbach 2006	All	Retinopathy &/or nephropathy	LGA	0	5	1	29	35
Haeri 2010	All	Retinopathy &/or nephropathy	LGA	65	85	74	104	328
Samii 2021	All	Retinopathy &/or nephropathy	LGA	16	23	70	89	198
Patel 2014	All	Retinopathy &/or nephropathy	LGA	13	22	6	11	52
Durackova 2020	All	Retinopathy &/or nephropathy	LGA	35	20	34	29	118
Kimmerle 1997	All	Nephropathy	SGA	8	28	2	108	146
Ekbom 2003	All	Nephropathy	SGA	5	6	5	224	240
Nielsen 2011	All	Nephropathy	SGA	2	5	1	109	117
Themeli 2013	All	Nephropathy	SGA	3	5	2	70	80
Damm 2014	All	Nephropathy	SGA	6	10	3	22	41
Patel 2015	All	Retinopathy &/or nephropathy	SGA	2	18	0	17	37
Haeri 2011	All	Retinopathy &/or nephropathy	SGA	9	150	3	178	340
Samii 2022	All	Retinopathy &/or nephropathy	SGA	1	38	3	156	198
Hopp 1996	All	Retinopathy &/or nephropathy	SGA	7	69	2	83	161
Durackova 2021	All	Retinopathy &/or nephropathy	SGA	2	53	3	60	118
Miodovnik 2001	All	Nephropathy	Premature birth <37/40	26	20	34	102	182
Ekbom 2004	All	Nephropathy	Premature birth <37/40	10	1	87	142	240
Melamed 2008	All	Nephropathy	Premature birth <37/40	11	7	108	322	448
Nielsen 2012	All	Nephropathy	Premature birth <37/40	5	2	22	88	117
Young 2011	All	Nephropathy	Premature birth <37/40	7	4	4	28	43
Themeli 2014	All	Nephropathy	Premature birth <37/40	4	4	4	68	80
Damm 2015	All	Nephropathy	Premature birth <37/40	12	10	4	15	41
Combs 1995	All	Nephropathy	Premature birth <37/40	37	25	70	179	311
Klemetti 2021	All	Nephropathy	Premature birth <37/40	79	29	404	582	1094
Zhu 1999	All	Retinopathy	Premature birth <37/40	18	48	62	354	482
Melamed 2008	All	Retinopathy	Premature birth <37/40	15	23	104	306	448
Hoshi 1991	All	Retinopathy	Premature birth <37/40	11	29	18	102	160
Klemetti 2022	All	Retinopathy	Premature birth <37/40	62	59	421	552	1094
Schoetzau 1990	All	Retinopathy &/or nephropathy	Premature birth <37/40	8	20	23	97	148
Zhu 2000	All	Retinopathy &/or nephropathy	Premature birth <37/40	24	52	56	350	482
Howarth 2010	All	Retinopathy &/or nephropathy	Premature birth <37/40	28	23	34	53	138
Haeri 2012	All	Retinopathy &/or nephropathy	Premature birth <37/40	15	9	52	129	205
Klemetti 2023	All	Retinopathy &/or nephropathy	Premature birth <37/40	141	88	342	523	1094
Samii 2023	All	Retinopathy &/or nephropathy	Premature birth <37/40	16	23	49	111	199
Durackova 2022	All	Retinopathy &/or nephropathy	Premature birth <37/40	21	34	19	44	118
Kimmerle 1998	All	Nephropathy	Premature birth <34/40	11	25	3	107	146
Miodovnik 2002	All	Nephropathy	Premature birth <34/40	10	36	13	123	182
Ekbom 2005	All	Nephropathy	Premature birth <34/40	5	6	18	211	240
Nielsen 2013	All	Nephropathy	Premature birth <34/40	1	6	1	109	117
Themeli 2015	All	Nephropathy	Premature birth <34/40	2	1	6	71	80
Damm 2016	All	Nephropathy	Premature birth <34/40	5	2	11	23	41
Combs 1996	All	Nephropathy	Premature birth <34/40	14	48	22	227	311
Biesenbach 2007	All	Nephropathy	Premature birth <34/40	6	4	0	30	40
Biesenbach 2008	All	Retinopathy &/or nephropathy	Premature birth <34/40	6	4	0	30	40
Haeri 2013	All	Retinopathy &/or nephropathy	Premature birth <34/40	9	15	10	171	205
Samii 2024	All	Retinopathy &/or nephropathy	Premature birth <34/40	4	35	7	153	199
Kimmerle 1999	All	Nephropathy	Perinatal deaths	0	36	0	110	146
Miodovnik 2003	All	Nephropathy	Perinatal deaths	4	42	2	134	182
Ekbom 2006	All	Nephropathy	Perinatal deaths	0	11	4	225	240
Nielsen 2014	All	Nephropathy	Perinatal deaths	0	7	2	108	117
Themeli 2016	All	Nephropathy	Perinatal deaths	0	1	8	71	80
Klemetti 2024	All	Nephropathy	Perinatal deaths	5	103	26	960	1094
Herman 2014	All	Nephropathy	Perinatal deaths	0	30	7	302	339
Klemetti 2025	All	Retinopathy	Perinatal deaths	1	120	30	943	1094
Garner 1990	All	Retinopathy &/or nephropathy	Perinatal deaths	2	8	1	323	334
Haeri 2014	All	Retinopathy &/or nephropathy	Perinatal deaths	1	23	2	179	205
Klemetti 2026	All	Retinopathy &/or nephropathy	Perinatal deaths	13	591	18	472	1094
Samii 2025	All	Retinopathy &/or nephropathy	Perinatal deaths	1	39	1	159	200
Durackova 2023	All	Retinopathy &/or nephropathy	Perinatal deaths	1	54	2	61	118
Damm 2017	All	Nephropathy	NICU admisson	10	9	6	16	41
Klemetti 2027	All	Nephropathy	NICU admisson	37	71	167	819	1094
Klemetti 2028	All	Retinopathy	NICU admisson	73	423	74	416	986
Klemetti 2029	All	Retinopathy &/or nephropathy	NICU admisson	110	494	74	416	1094
Samii 2026	All	Retinopathy &/or nephropathy	NICU admisson	19	20	75	83	197
Young 2011	All	Nephropathy	Neonatal hypoglycaemia	4	7	10	22	43
Damm 2018	All	Nephropathy	Neonatal hypoglycaemia	9	8	7	17	41
Klemetti 2030	All	Nephropathy	Neonatal hypoglycaemia	61	47	543	443	1094
Hoshi 1991	All	Retinopathy	Neonatal hypoglycaemia	4	36	10	110	160
Klemetti 2031	All	Retinopathy	Neonatal hypoglycaemia	67	54	537	436	1094
Schoetzau 1991	All	Retinopathy &/or nephropathy	Neonatal hypoglycaemia	16	12	40	80	148
Haeri 2015	All	Retinopathy &/or nephropathy	Neonatal hypoglycaemia	2	22	18	163	205
Samii 2027	All	Retinopathy &/or nephropathy	Neonatal hypoglycaemia	11	27	60	90	188
Durackova 2024	All	Retinopathy &/or nephropathy	Neonatal hypoglycaemia	24	31	28	35	118

## Sheet: sensitivity T1DM only
Study ID	Risk -	Outcome +	a	b	c	d	TOTAL
Miodovnik 2012	Nephropathy	Caesarean delivery	35	11	94	42	182
Klemetti 2043	Nephropathy	Caesarean delivery	104	4	702	284	1094
Lepercq 2014	Nephropathy	Caesarean delivery	21	2	127	59	209
Dodesini 2013	Retinopathy	Caesarean delivery	11	0	4	14	29
Lepercq 2015	Retinopathy	Caesarean delivery	58	21	90	40	115
Dodesini 2014	Retinopathy &/or nephropathy	Caesarean delivery	11	0	4	14	29
Haeri 2023	Retinopathy &/or nephropathy	Caesarean delivery	21	3	110	71	205
Durackova 2025	Retinopathy &/or nephropathy	Caesarean delivery	49	6	43	20	118
Miodovnik 2013	Nephropathy	PET	30	16	12	124	182
Ekbom 2013	Nephropathy	PET	7	4	23	206	240
Howarth 2015	Nephropathy	PET	16	22	3	97	138
Nielsen 2021	Nephropathy	PET	3	4	7	103	117
Ringholm 2011	Nephropathy	PET	4	3	2	75	84
Themeli 2024	Nephropathy	PET	5	11	3	61	80
Klemetti 2044	Nephropathy	PET	52	56	208	778	1094
Lauszus 2011	Nephropathy	PET	7	7	5	55	74
Hanson 2000	Retinopathy	PET	21	106	32	303	462
Howarth 2016	Retinopathy	PET	11	38	8	81	138
Ringholm 2011	Retinopathy	PET	6	43	0	35	84
Hiilesmaa 2004	Retinopathy	PET	35	150	44	387	616
Klemetti 2045	Retinopathy	PET	44	77	216	757	1094
Castiglioni 2014	Retinopathy	PET	7	88	20	176	291
Lauszus 2012	Retinopathy	PET	19	58	5	55	137
Howarth 2017	Retinopathy &/or nephropathy	PET	12	39	7	80	138
Patel 2019	Retinopathy &/or nephropathy	PET	11	9	3	14	37
Haeri 2024	Retinopathy &/or nephropathy	PET	10	14	10	171	205
Lauszus 2013	Retinopathy &/or nephropathy	PET	19	58	5	55	137
Temple 2006	Retinopathy &/or nephropathy	PET	6	16	25	196	243
Samii 2035	Retinopathy &/or nephropathy	PET	5	35	2	147	189
Durackova 2026	Retinopathy &/or nephropathy	PET	27	28	12	51	118
Gutaj 2017	Retinopathy &/or nephropathy	PET	12	29	4	120	165
Lauszus 2014	Retinopathy	PIH	2	58	1	76	137
Hiilesmaa 2005	Retinopathy	PIH	21	164	49	382	616
Klemetti 2046	Retinopathy	PIH	28	93	192	781	1094
Hanson 2001	Retinopathy	PIH	16	111	22	313	462
Norgaard 2026	Retinopathy	PIH	13	113	26	342	494
Miodovnik 2014	Nephropathy	PIH	30	16	26	110	182
Combs 2001	Nephropathy	PIH	32	30	62	187	311
Klemetti 2047	Nephropathy	PIH	22	86	135	851	1094
Themeli 2025	Nephropathy	PIH	0	3	8	69	80
Lauszus 2015	Nephropathy	PIH	1	6	1	76	84
Norgaard 2027	Nephropathy	PIH	2	36	37	419	494
Abe 2012	Retinopathy &/or nephropathy	PIH	25	106	8	323	462
Gutaj 2017	Retinopathy &/or nephropathy	PIH	1	40	7	117	165
Axer-Siegel 1998	Retinopathy	Congenital anomaly	4	18	0	38	60
Miodovnik 2015	Nephropathy	Congenital anomaly	5	41	8	128	182
Ekbom 2014	Nephropathy	Congenital anomaly	1	10	6	223	240
Themeli 2026	Nephropathy	Congenital anomaly	1	2	7	70	80
Samii 2036	Retinopathy &/or nephropathy	Congenital anomaly	11	26	41	111	189
Durackova 2027	Retinopathy &/or nephropathy	Congenital anomaly	18	37	17	46	118
Miodovnik 2016	Nephropathy	LGA	10	36	55	81	182
Nielsen 2022	Nephropathy	LGA	1	6	55	55	117
Damm 2019	Nephropathy	LGA	2	9	8	7	26
Campos 2004	Retinopathy	LGA	2	2	6	6	16
Patel 2020	Retinopathy &/or nephropathy	LGA	13	22	6	11	52
Haeri 2025	Retinopathy &/or nephropathy	LGA	65	85	74	104	328
Samii 2037	Retinopathy &/or nephropathy	LGA	16	23	70	89	198
Durackova 2028	Retinopathy &/or nephropathy	LGA	35	20	34	29	118
Miodovnik 2017	Nephropathy	Premature birth <37/40	26	20	34	102	182
Ekbom 2015	Nephropathy	Premature birth <37/40	10	1	87	142	240
Nielsen 2023	Nephropathy	Premature birth <37/40	5	2	22	88	117
Themeli 2027	Nephropathy	Premature birth <37/40	4	4	4	68	80
Klemetti 2048	Nephropathy	Premature birth <37/40	79	29	404	582	1094
Klemetti 2049	Retinopathy	Premature birth <37/40	62	59	421	552	1094
Schoetzau 1992	Retinopathy &/or nephropathy	Premature birth <37/40	8	20	23	97	148
Howarth 2018	Retinopathy &/or nephropathy	Premature birth <37/40	28	23	34	53	138
Haeri 2026	Retinopathy &/or nephropathy	Premature birth <37/40	15	9	52	129	205
Klemetti 2050	Retinopathy &/or nephropathy	Premature birth <37/40	141	88	342	523	1094
Samii 2038	Retinopathy &/or nephropathy	Premature birth <37/40	16	23	49	111	199
Durackova 2029	Retinopathy &/or nephropathy	Premature birth <37/40	21	34	19	44	118
Miodovnik 2018	Nephropathy	Premature birth <34/40	10	36	13	123	182
Ekbom 2016	Nephropathy	Premature birth <34/40	5	6	18	211	240
Nielsen 2024	Nephropathy	Premature birth <34/40	1	6	1	109	117
Themeli 2028	Nephropathy	Premature birth <34/40	2	1	6	71	80
Miodovnik 2019	Nephropathy	Perinatal deaths	4	42	2	134	182
Ekbom 2017	Nephropathy	Perinatal deaths	0	11	4	225	240
Nielsen 2025	Nephropathy	Perinatal deaths	0	7	2	108	117
Themeli 2029	Nephropathy	Perinatal deaths	0	1	8	71	80
Klemetti 2051	Nephropathy	Perinatal deaths	5	103	26	960	1094
Herman 2014	Nephropathy	Perinatal deaths	0	30	7	302	339
Haeri 2027	Retinopathy &/or nephropathy	Perinatal deaths	1	23	2	179	205
Klemetti 2052	Retinopathy &/or nephropathy	Perinatal deaths	13	591	18	472	1094
Samii 2039	Retinopathy &/or nephropathy	Perinatal deaths	1	39	1	159	200
Durackova 2030	Retinopathy &/or nephropathy	Perinatal deaths	1	54	2	61	118
Klemetti 2053	Retinopathy &/or nephropathy	NICU admisson	110	494	74	416	1094
Samii 2040	Retinopathy &/or nephropathy	NICU admission	19	20	75	83	197
Klemetti 2054	Nephropathy	NICU admisson	37	71	167	819	1094
Damm 2020	Nephropathy	Neonatal hypoglycaemia	9	8	7	17	41
Klemetti 2055	Nephropathy	Neonatal hypoglycaemia	61	47	543	443	1094
Klemetti 2056	Retinopathy	Neonatal hypoglycaemia	67	54	537	436	1094
Schoetzau 1993	Retinopathy &/or nephropathy	Neonatal hypoglycaemia	16	12	40	80	148
Haeri 2028	Retinopathy &/or nephropathy	Neonatal hypoglycaemia	2	22	18	163	205
Samii 2041	Retinopathy &/or nephropathy	Neonatal hypoglycaemia	11	27	60	90	188
Durackova 2031	Retinopathy &/or nephropathy	Neonatal hypoglycaemia	24	31	28	35	118

## Sheet: sensitivity- ROB
Study	Risk -	Outcome +	a	b	c	d	TOTAL
Kimmerle 2000	Nephropathy	Caesarean delivery	31	5	71	39	146
Miodovnik 2004	Nephropathy	Caesarean delivery	35	11	94	42	182
Klemetti 2032	Nephropathy	Caesarean delivery	104	4	702	284	1094
Lepercq 2012	Nephropathy	Caesarean delivery	21	2	127	59	209
Dodesini 2011	Retinopathy	Caesarean delivery	11	0	4	14	29
Lepercq 2013	Retinopathy	Caesarean delivery	58	21	90	40	115
Zhu 2001	Retinopathy &/or nephropathy	Caesarean delivery	53	23	124	282	482
Dodesini 2012	Retinopathy &/or nephropathy	Caesarean delivery	11	0	4	14	29
Haeri 2016	Retinopathy &/or nephropathy	Caesarean delivery	21	3	110	71	205
Miodovnik 2005	Nephropathy	PET	30	16	12	124	182
Ekbom 2007	Nephropathy	PET	7	4	23	206	240
Howarth 2011	Nephropathy	PET	16	22	3	97	138
Nielsen 2015	Nephropathy	PET	3	4	7	103	117
Themeli 2017	Nephropathy	PET	5	11	3	61	80
Combs 1997	Nephropathy	PET	29	33	38	211	311
Klemetti 2033	Nephropathy	PET	52	56	208	778	1094
Lauszus 2005	Nephropathy	PET	7	7	5	55	74
Norgaard 2022	Nephropathy	PET	13	25	27	429	494
Howarth 2012	Retinopathy	PET	11	38	8	81	138
Hiilesmaa 2002	Retinopathy	PET	35	150	44	387	616
Klemetti 2034	Retinopathy	PET	44	77	216	757	1094
Castiglioni 2014	Retinopathy	PET	7	88	20	176	291
Lauszus 2006	Retinopathy	PET	19	58	5	55	137
Norgaard 2023	Retinopathy	PET	22	104	18	350	494
Howarth 2013	Retinopathy &/or nephropathy	PET	12	39	7	80	138
Patel 2016	Retinopathy &/or nephropathy	PET	11	9	3	14	37
Haeri 2017	Retinopathy &/or nephropathy	PET	10	14	10	171	205
Lauszus 2007	Retinopathy &/or nephropathy	PET	19	58	5	55	137
Temple 2006	Retinopathy &/or nephropathy	PET	6	16	25	196	243
Samii 2028	Retinopathy &/or nephropathy	PET	5	35	2	147	189
Lauszus 2008	Retinopathy	PIH	2	58	1	76	137
Hiilesmaa 2003	Retinopathy	PIH	21	164	49	382	616
Klemetti 2035	Retinopathy	PIH	28	93	192	781	1094
Norgaard 2024	Retinopathy	PIH	13	113	26	342	494
Miodovnik 2006	Nephropathy	PIH	30	16	26	110	182
Combs 1998	Nephropathy	PIH	32	30	62	187	311
Klemetti 2036	Nephropathy	PIH	22	86	135	851	1094
Themeli 2018	Nephropathy	PIH	0	3	8	69	80
Lauszus 2009	Nephropathy	PIH	1	6	1	76	84
Norgaard 2025	Nephropathy	PIH	2	36	37	419	494
Lauszus 2010	Retinopathy &/or nephropathy	PIH	2	58	1	76	137
Gutaj 2017	Retinopathy &/or nephropathy	PIH	1	40	7	117	165
Axer-Siegel 1997	Retinopathy	Congenital anomaly	4	18	0	38	60
Bell 2012	Retinopathy	Congenital anomaly	24	277	85	1308	1694
Kimmerle 2001	Nephropathy	Congenital anomaly	2	34	1	109	146
Miodovnik 2007	Nephropathy	Congenital anomaly	5	41	8	128	182
Ekbom 2008	Nephropathy	Congenital anomaly	1	10	6	223	240
Themeli 2019	Nephropathy	Congenital anomaly	1	2	7	70	80
Bell 2012	Nephropathy	Congenital anomaly	10	59	110	1609	1788
Samii 2029	Retinopathy &/or nephropathy	Congenital anomaly	11	26	41	111	189
Miodovnik 2008	Nephropathy	LGA	10	36	55	81	182
Nielsen 2016	Nephropathy	LGA	1	6	55	55	117
Zhu 2002	Retinopathy	LGA	13	53	46	370	482
Patel 2017	Retinopathy &/or nephropathy	LGA	13	22	6	11	52
Haeri 2018	Retinopathy &/or nephropathy	LGA	65	85	74	104	328
Samii 2030	Retinopathy &/or nephropathy	LGA	16	23	70	89	198
Kimmerle 2002	Nephropathy	SGA	8	28	2	108	146
Ekbom 2009	Nephropathy	SGA	5	6	5	224	240
Nielsen 2017	Nephropathy	SGA	2	5	1	109	117
Themeli 2020	Nephropathy	SGA	3	5	2	70	80
Patel 2018	Retinopathy &/or nephropathy	SGA	2	18	0	17	37
Haeri 2019	Retinopathy &/or nephropathy	SGA	9	150	3	178	340
Samii 2031	Retinopathy &/or nephropathy	SGA	1	38	3	156	198
Miodovnik 2009	Nephropathy	Premature birth <37/40	26	20	34	102	182
Ekbom 2010	Nephropathy	Premature birth <37/40	10	1	87	142	240
Nielsen 2018	Nephropathy	Premature birth <37/40	5	2	22	88	117
Themeli 2021	Nephropathy	Premature birth <37/40	4	4	4	68	80
Combs 1999	Nephropathy	Premature birth <37/40	37	25	70	179	311
Klemetti 2037	Nephropathy	Premature birth <37/40	79	29	404	582	1094
Zhu 2003	Retinopathy	Premature birth <37/40	18	48	62	354	482
Klemetti 2038	Retinopathy	Premature birth <37/40	62	59	421	552	1094
Zhu 2004	Retinopathy &/or nephropathy	Premature birth <37/40	24	52	56	350	482
Howarth 2014	Retinopathy &/or nephropathy	Premature birth <37/40	28	23	34	53	138
Haeri 2020	Retinopathy &/or nephropathy	Premature birth <37/40	15	9	52	129	205
Klemetti 2039	Retinopathy &/or nephropathy	Premature birth <37/40	141	88	342	523	1094
Samii 2032	Retinopathy &/or nephropathy	Premature birth <37/40	16	23	49	111	199
Kimmerle 2003	Nephropathy	Premature birth <34/40	11	25	3	107	146
Miodovnik 2010	Nephropathy	Premature birth <34/40	10	36	13	123	182
Ekbom 2011	Nephropathy	Premature birth <34/40	5	6	18	211	240
Nielsen 2019	Nephropathy	Premature birth <34/40	1	6	1	109	117
Themeli 2022	Nephropathy	Premature birth <34/40	2	1	6	71	80
Combs 2000	Nephropathy	Premature birth <34/40	14	48	22	227	311
Haeri 2021	Retinopathy &/or nephropathy	Premature birth <34/40	9	15	10	171	205
Samii 2033	Retinopathy &/or nephropathy	Premature birth <34/40	4	35	7	153	199
Kimmerle 2004	Nephropathy	Perinatal mortality	0	36	0	110	146
Miodovnik 2011	Nephropathy	Perinatal mortality	4	42	2	134	182
Ekbom 2012	Nephropathy	Perinatal mortality	0	11	4	225	240
Nielsen 2020	Nephropathy	Perinatal mortality	0	7	2	108	117
Themeli 2023	Nephropathy	Perinatal mortality	0	1	8	71	80
Klemetti 2040	Nephropathy	Perinatal mortality	5	103	26	960	1094
Klemetti 2041	Retinopathy	Perinatal mortality	1	120	30	943	1094
Haeri 2022	Retinopathy &/or nephropathy	Perinatal mortality	1	23	2	179	205
Klemetti 2042	Retinopathy &/or nephropathy	Perinatal mortality	13	591	18	472	1094
Samii 2034	Retinopathy &/or nephropathy	Perinatal mortality	1	39	1	159	200
